# Supplementary material for: Gut Microbiome and Atherosclerosis: A Mendelian Randomization Study
Source: Rev Cardiovasc Med. 2024 Jan 29;25(2):41. doi: 10.31083/j.rcm2502041 (PMC11263158; doi:10.31083/j.rcm2502041)
Supplement: Supplementary file 1 [file 2153-8174-25-2-041-s1.zip]

Archive with 7 entries (6 files):
- 2153-8174-25-2-041-s1/
- 2153-8174-25-2-041-s1/Supplementary Fig. 1.pdf
- 2153-8174-25-2-041-s1/Supplementary Fig. 2.pdf
- 2153-8174-25-2-041-s1/Supplementary Fig. 3.pdf
- 2153-8174-25-2-041-s1/Supplementary Fig. 4.pdf
- 2153-8174-25-2-041-s1/Supplementary Fig. 5.pdf
- 2153-8174-25-2-041-s1/Supplementary Fig. 6.pdf
